# Supplementary material for: Comparative Study of Coupling Techniques in Lamb Wave Testing of Metallic and Cementitious Plates
Source: Sensors (Basel). 2019 Sep 20;19(19):4068. doi: 10.3390/s19194068 (PMC6806287; doi:10.3390/s19194068)
Supplement: Supplementary file 1 [file sensors-19-04068-s001.zip]

Archive with 11 entries (11 files):
- Experimental Data/S1 - 32o Plexiglas steel.mat
- Experimental Data/S10 - 40o conical mortar.mat
- Experimental Data/S11 - 10o air mortar.mat
- Experimental Data/S2 - 50o Plexiglas steel.mat
- Experimental Data/S3 - 20o immersion steel.mat
- Experimental Data/S4 - 40o immersion steel.mat
- Experimental Data/S5 - 20o conical steel.mat
- Experimental Data/S6 - 40o conical steel.mat
- Experimental Data/S7 - 13,75o air steel.mat
- Experimental Data/S8 - 10o air steel.mat
- Experimental Data/S9 - 20o conical mortar.mat
